# Supplementary material for: Mentorship Quality and Leadership Development in Saudi Nursing Education: A Cross-Sectional Analysis
Source: Nurs Rep. 2026 Jan 5;16(1):13. doi: 10.3390/nursrep16010013 (PMC12844347; doi:10.3390/nursrep16010013)
Supplement: Supplementary file 1 [file nursrep-16-00013-s001.zip]

Archive with 2 entries (2 files):
- Supplemental_Table_S1.pdf
- Supplemental_Table_S2.pdf
